# Supplementary material for: CPP2Vec: A representation learning approach for cell-penetrating peptides prediction
Source: PLoS Comput Biol. 2026 Jul 13;22(7):e1014118. doi: 10.1371/journal.pcbi.1014118 (PMC13411874; doi:10.1371/journal.pcbi.1014118)
Supplement: S2 Text — (XLSX) [file pcbi.1014118.s002.xlsx]

## Sheet: kelm CPP-Classification
Training Dataset: CPP2Vec-GenSet			Test Dataset: KELM-CPPpred Independent			10-fold Cross Validation
seqwin=36
size=200
epochs=8
sg=1
window=20		*Note: Metrics represent the mean across 10 stratified shuffled folds.
model = svm.SVC(C = 5.0, kernel='poly', random_state=0, probability=True)				SELECTED	k-mer=2
		Validation*				Test
k-mer	Accuracy	MCC	AUC		Accuracy	MCC	AUC
1	0.914	0.829	0.963	1	0.813	0.625	0.867
2	0.931	0.862	0.973	2	0.870	0.748	0.934
3	0.919	0.838	0.971	3	0.817	0.646	0.850
4	0.897	0.796	0.959	4	0.802	0.636	0.827
5	0.874	0.753	0.945	5	0.787	0.610	0.817
6	0.864	0.734	0.938	6	0.807	0.649	0.828
7	0.846	0.698	0.927	7	0.807	0.655	0.821
8	0.833	0.672	0.916	8	0.813	0.658	0.823
9	0.829	0.665	0.910	9	0.813	0.658	0.822
10	0.815	0.639	0.901	10	0.823	0.675	0.825
seqwin=36
size=200
epochs=8
sg=1
window=20
model = svm.SVC(C = 5.0, kernel='rbf', random_state=0, probability=True)
		Validation				Test
k-mer	Accuracy	MCC	AUC		Accuracy	MCC	AUC
1	0.907	0.815	0.961	1	0.813	0.625	0.861
2	0.922	0.845	0.969	2	0.854	0.709	0.870
3	0.917	0.833	0.969	3	0.792	0.584	0.840
4	0.905	0.810	0.962	4	0.813	0.642	0.824
5	0.886	0.774	0.949	5	0.813	0.653	0.865
seqwin=36
size=200
epochs=8
sg=1
window=20
model = RandomForestClassifier(max_depth=4, random_state=0, n_estimators=100)
		Validation				Test
k-mer	Accuracy	MCC	AUC		Accuracy	MCC	AUC
1	0.845	0.694	0.923	1	0.845	0.559	0.803
2	0.847	0.698	0.927	2	0.802	0.618	0.818
3	0.872	0.745	0.944	3	0.807	0.630	0.833
4	0.879	0.758	0.950	4	0.766	0.566	0.837
5	0.873	0.747	0.940	5	0.781	0.588	0.873
seqwin=36
size=200
epochs=4
sg=1
window=20
model = RandomForestClassifier(max_depth=4, random_state=0, n_estimators=100)
		Validation				Test
k-mer	Accuracy	MCC	AUC		Accuracy	MCC	AUC
1	0.842	0.687	0.922	1	0.771	0.557	0.807
2	0.855	0.713	0.930	2	0.797	0.612	0.832
3	0.871	0.743	0.943	3	0.813	0.642	0.827
4	0.864	0.728	0.939	4	0.787	0.601	0.840
5	0.859	0.719	0.934	5	0.776	0.575	0.889
seqwin=36
size=100
epochs=4
sg=1
window=20
model = RandomForestClassifier(max_depth=4, random_state=0, n_estimators=100)
		Validation				Test
k-mer	Accuracy	MCC	AUC		Accuracy	MCC	AUC
1	0.841	0.686	0.920	1	0.776	0.566	0.802
2	0.850	0.703	0.931	2	0.818	0.655	0.819
3	0.870	0.740	0.942	3	0.792	0.599	0.830
4	0.860	0.721	0.939	4	0.771	0.575	0.841
5	0.862	0.726	0.934	5	0.787	0.601	0.867
seqwin=40
size=100
epochs=4
sg=1
window=20
model = RandomForestClassifier(max_depth=4, random_state=0, n_estimators=100)
		Validation				Test
k-mer	Accuracy	MCC	AUC		Accuracy	MCC	AUC
1	0.842	0.687	0.922	1	0.787	0.585	0.817
2	0.849	0.702	0.930	2	0.792	0.606	0.818
3	0.869	0.739	0.943	3	0.787	0.587	0.809
4	0.862	0.725	0.939	4	0.771	0.575	0.822
5	0.861	0.723	0.934	5	0.766	0.561	0.860
seqwin=36
size=300
epochs=4
sg=1
window=20
model = RandomForestClassifier(max_depth=4, random_state=0, n_estimators=100)
		Validation				Test
k-mer	Accuracy	MCC	AUC		Accuracy	MCC	AUC
1	0.841	0.685	0.920	1	0.755	0.523	0.801
2	0.856	0.716	0.933	2	0.818	0.651	0.819
3	0.868	0.738	0.944	3	0.792	0.603	0.809
4	0.869	0.738	0.941	4	0.776	0.583	0.828
5	0.856	0.713	0.934	5	0.776	0.575	0.860
seqwin=36
size=200
epochs=12
sg=1
window=20
model = RandomForestClassifier(max_depth=4, random_state=0, n_estimators=100)
		Validation				Test
k-mer	Accuracy	MCC	AUC		Accuracy	MCC	AUC
1	0.843	0.692	0.923	1	0.781	0.578	0.816
2	0.848	0.700	0.929	2	0.802	0.624	0.813
3	0.869	0.738	0.943	3	0.802	0.618	0.851
4	0.878	0.756	0.951	4	0.771	0.579	0.844
5	0.876	0.752	0.945	5	0.781	0.592	0.862
seqwin=36
size=200
epochs=8
sg=1
window=10
model = RandomForestClassifier(max_depth=4, random_state=0, n_estimators=100)
		Validation				Test
k-mer	Accuracy	MCC	AUC		Accuracy	MCC	AUC
1	0.841	0.686	0.921	1	0.792	0.599	0.814
2	0.846	0.695	0.927	2	0.807	0.633	0.817
3	0.866	0.733	0.942	3	0.787	0.585	0.823
4	0.863	0.727	0.938	4	0.787	0.601	0.840
5	0.860	0.722	0.933	5	0.807	0.637	0.881
seqwin=36
size=200
epochs=8
sg=0
window=20
model = RandomForestClassifier(max_depth=4, random_state=0, n_estimators=100)
		Validation				Test
k-mer	Accuracy	MCC	AUC		Accuracy	MCC	AUC
1	0.841	0.687	0.922	1	0.771	0.557	0.812
2	0.856	0.715	0.937	2	0.792	0.606	0.816
3	0.860	0.722	0.934	3	0.792	0.606	0.792
4	0.840	0.682	0.925	4	0.755	0.532	0.815
5	0.845	0.691	0.925	5	0.807	0.630	0.857

## Sheet: mlcpp CPP-Classification
Training Dataset: CPP2Vec-GenSet			Test Dataset: MLCPP Independent (mlcpp)			10-fold Cross Validation
seqwin=36
size=200
epochs=8
sg=1
window=20		*Note: Metrics represent the mean across 10 stratified shuffled folds.
model = svm.SVC(C = 5.0, kernel='poly', random_state=0, probability=True)				SELECTED	k-mer=2
		Validation*				Test
k-mer	Accuracy	MCC	AUC		Accuracy	MCC	AUC
1	0.912	0.824	0.963	1	0.812	0.663	0.934
2	0.931	0.862	0.973	2	0.871	0.764	0.953
3	0.921	0.842	0.972	3	0.862	0.741	0.944
4	0.898	0.799	0.960	4	0.838	0.688	0.927
5	0.874	0.752	0.943	5	0.828	0.674	0.943
seqwin=36
size=200
epochs=8
sg=1
window=20
model = RandomForestClassifier(max_depth=4, random_state=0, n_estimators=100)
		Validation				Test
k-mer	Accuracy	MCC	AUC		Accuracy	MCC	AUC
1	0.840	0.685	0.922	1	0.801	0.611	0.872
2	0.851	0.705	0.927	2	0.806	0.629	0.890
3	0.867	0.735	0.945	3	0.831	0.691	0.933
4	0.876	0.752	0.949	4	0.810	0.655	0.934
5	0.870	0.740	0.939	5	0.797	0.639	0.925
seqwin=36
size=200
epochs=8
sg=0
window=20
model = RandomForestClassifier(max_depth=4, random_state=0, n_estimators=100)
		Validation				Test
k-mer	Accuracy	MCC	AUC		Accuracy	MCC	AUC
1	0.843	0.690	0.919	1	0.796	0.599	0.876
2	0.859	0.721	0.937	2	0.806	0.620	0.901
3	0.860	0.721	0.934	3	0.820	0.656	0.918
4	0.842	0.684	0.923	4	0.780	0.596	0.893
5	0.848	0.696	0.926	5	0.757	0.579	0.871
seqwin=36
size=200
epochs=4
sg=1
window=20
model = RandomForestClassifier(max_depth=4, random_state=0, n_estimators=100)
		Validation				Test
k-mer	Accuracy	MCC	AUC		Accuracy	MCC	AUC
1	0.841	0.687	0.921	1	0.810	0.629	0.879
2	0.855	0.714	0.928	2	0.797	0.603	0.882
3	0.871	0.743	0.944	3	0.833	0.690	0.923
4	0.867	0.734	0.939	4	0.820	0.673	0.926
5	0.858	0.717	0.933	5	0.772	0.596	0.921
seqwin=36
size=200
epochs=12
sg=1
window=20
model = RandomForestClassifier(max_depth=4, random_state=0, n_estimators=100)
		Validation				Test
k-mer	Accuracy	MCC	AUC		Accuracy	MCC	AUC
1	0.840	0.685	0.920	1	0.799	0.608	0.877
2	0.844	0.692	0.923	2	0.806	0.626	0.892
3	0.868	0.736	0.941	3	0.814	0.656	0.923
4	0.880	0.761	0.952	4	0.817	0.667	0.935
5	0.871	0.741	0.944	5	0.791	0.633	0.924
seqwin=36
size=200
epochs=8
sg=1
window=10
model = RandomForestClassifier(max_depth=4, random_state=0, n_estimators=100)
		Validation				Test
k-mer	Accuracy	MCC	AUC		Accuracy	MCC	AUC
1	0.841	0.685	0.920	1	0.807	0.623	0.877
2	0.847	0.698	0.925	2	0.789	0.595	0.881
3	0.866	0.733	0.943	3	0.812	0.646	0.920
4	0.866	0.732	0.940	4	0.804	0.646	0.939
5	0.858	0.717	0.931	5	0.777	0.614	0.927
seqwin=36
size=200
epochs=8
sg=1
window=30
model = RandomForestClassifier(max_depth=4, random_state=0, n_estimators=100)
		Validation				Test
k-mer	Accuracy	MCC	AUC		Accuracy	MCC	AUC
1	0.843	0.689	0.920	1	0.804	0.616	0.874
2	0.844	0.692	0.927	2	0.796	0.605	0.883
3	0.868	0.737	0.943	3	0.831	0.690	0.925
4	0.885	0.770	0.953	4	0.810	0.657	0.930
5	0.871	0.742	0.943	5	0.793	0.632	0.920

## Sheet: Uptake-Efficiency
Training Dataset: CPPsite3_Gautam			Test Dataset: 64-peptides			Jackknife Validation
seqwin=61
size=300
epochs=12
sg=1
window=20		*Note: Metrics represent the mean across 10 stratified shuffled folds.
model = svm.SVC(C = 10.0, random_state=0, probability=True)			SELECTED	k-mer=3
		Validation*				Test
	Accuracy	MCC	AUC		Accuracy	MCC	AUC
1	0.6737967914438503	0.3485718218882914	0.6723383568303354	1	0.4446022727272727	-0.09511613116499357	0.5255455990750107
2	0.6764705882352942	0.35306740632150313	0.7091995767679945	2	0.5444936497326203	0.08110933364428019	0.5164362223185752
3	0.7165775401069518	0.43437411650694774	0.7274157110583659	3	0.6191928475935828	0.21790699469503785	0.6325416325416325
seqwin=61
size=200
epochs=12
sg=1
window=20
model = RandomForestClassifier(max_depth=4, random_state=0, n_estimators=100)
		Validation				Test
	Accuracy	MCC	AUC		Accuracy	MCC	AUC
1	0.6310160427807486	0.2620920522838115	0.665532328633933	1	0.5614555481283422	0.10884503384026083	0.5648696825167414
2	0.6096256684491979	0.2210796797835313	0.655895221481884	2	0.5664271390374331	0.10163974102642587	0.5765926354161648
3	0.6844919786096256	0.369322077236106	0.7152620892790758	3	0.5965491310160428	0.1684792725246825	0.5980847157317746
seqwin=61
size=200
epochs=12
sg=1
window=10
model = RandomForestClassifier(max_depth=4, random_state=0, n_estimators=100)
		Validation				Test
	Accuracy	MCC	AUC		Accuracy	MCC	AUC
1	0.6470588235294118	0.294539091716822	0.6713374703308644	1	0.5324197860962567	0.05300609795671434	0.5374866845455081
2	0.6336898395721925	0.2680281337094487	0.6781720952843948	2	0.5775401069518716	0.12251721718156347	0.5943751237868884
3	0.6550802139037433	0.3114500817186239	0.7068832394406475	3	0.6418783422459893	0.25714550708253137	0.6662999898294015
seqwin=61
size=200
epochs=8
sg=1
window=30
model = RandomForestClassifier(max_depth=4, random_state=0, n_estimators=100)
		Validation				Test
	Accuracy	MCC	AUC		Accuracy	MCC	AUC
1	0.6283422459893048	0.2566881622293656	0.6757413709285367	1	0.5644635695187166	0.11200700161850917	0.555055055055055
2	0.6363636363636364	0.27463447968830645	0.6803740455832308	2	0.5615808823529411	0.09638556124229745	0.5806581983052571
3	0.6764705882352942	0.35306740632150313	0.7071978037690525	3	0.6064505347593583	0.18452983120266161	0.6187765305412364
seqwin=61
size=200
epochs=8
sg=0
window=10
model = RandomForestClassifier(max_depth=4, random_state=0, n_estimators=100)
		Validation				Test
	Accuracy	MCC	AUC		Accuracy	MCC	AUC
1	0.6470588235294118	0.2947251021848338	0.660098944779662	1	0.5439505347593583	0.08156047195262758	0.5383833030891854
2	0.6657754010695187	0.33178333785176667	0.6935857473762475	2	0.6467245989304813	0.27075927710458975	0.6426132014367308
3	0.6470588235294118	0.29418495664509453	0.6697932454459664	3	0.6016042780748663	0.170080052982662	0.5934704758234169

## Sheet: PMO-Delivery
Training Dataset: 64-peptides			Test Dataset: 7-novel-sequences			3-fold Cross Validation
seqwin=27
size=100
epochs=20
sg=1
window=20		*Note: Metrics represent the mean across 10 stratified shuffled folds.
model = RandomForestClassifier(max_features=0.5, max_depth=20, random_state=0, n_estimators=250)					SELECTED	k-mer=1
		Validation*				Test
	Accuracy	MCC	AUC		Accuracy	MCC	AUC
1	0.7821067821067821	0.5896432583848088	0.8396825396825397	1	0.7142857142857143	0.6	1.0
2	0.735930735930736	0.4644828161163664	0.805050505050505	2	0.38095238095238093	0.13333333333333333	0.8666666666666667
3	0.7821067821067821	0.5802596676951998	0.8852813852813853	3	0.3333333333333333	-0.08183240812263426	0.6666666666666666
seqwin=27
size=100
epochs=8
sg=1
window=20
model = RandomForestClassifier(max_depth=4, random_state=0, n_estimators=100)
		Validation				Test
	Accuracy	MCC	AUC		Accuracy	MCC	AUC
1	0.7518037518037518	0.5355493643969139	0.8865147198480532	1	0.7142857142857143	0.5477225575051661	1.0
2	0.7352092352092351	0.4829528700402917	0.7534425451092118	2	0.38095238095238093	0.17213259316477406	0.6
3	0.7647907647907649	0.5362227720511785	0.8110161443494777	3	0.3333333333333333	0.08606629658238703	0.20000000000000004
seqwin=27
size=300
epochs=8
sg=1
window=20
model = RandomForestClassifier(max_depth=4, random_state=0, n_estimators=100)
		Validation				Test
	Accuracy	MCC	AUC		Accuracy	MCC	AUC
1	0.7481962481962482	0.5027102674144625	0.7464387464387464	1	0.619047619047619	0.449240852501722	1.0
2	0.7178932178932179	0.41259707631931963	0.8338081671415005	2	0.38095238095238093	0.17213259316477406	0.8166666666666668
3	0.7316017316017316	0.46135248373878907	0.7904795821462488	3	0.23809523809523805	-0.3151657414559676	0.20000000000000004
seqwin=27
size=100
epochs=20
sg=1
window=10
model = RandomForestClassifier(max_depth=4, random_state=0, n_estimators=100)
		Validation				Test
	Accuracy	MCC	AUC		Accuracy	MCC	AUC
1	0.7662337662337663	0.5237425533427505	0.8608736942070276	1	0.5714285714285715	0.40197381575077573	1.0
2	0.7813852813852814	0.5581633699470911	0.863960113960114	2	0.4761904761904762	0.3054659264981074	0.9833333333333334
3	0.7337662337662337	0.46934958684079087	0.7962962962962963	3	0.3333333333333333	-0.1304290309725092	0.4666666666666666
seqwin=27
size=100
epochs=20
sg=1
window=30
model = RandomForestClassifier(max_depth=4, random_state=0, n_estimators=100)
		Validation				Test
	Accuracy	MCC	AUC		Accuracy	MCC	AUC
1	0.7041847041847041	0.38073924319040214	0.7752849002849004	1	0.619047619047619	0.4628318776957941	1.0
2	0.7503607503607505	0.481859045561641	0.8399810066476733	2	0.42857142857142855	0.2581988897471611	0.9666666666666667
3	0.7655122655122656	0.5202494628680933	0.8625356125356126	3	0.5714285714285714	0.40197381575077573	0.9666666666666667
seqwin=27
size=100
epochs=20
sg=0
window=20
model = RandomForestClassifier(max_depth=4, random_state=0, n_estimators=100)
		Validation				Test
	Accuracy	MCC	AUC		Accuracy	MCC	AUC
1	0.7337662337662337	0.46972232045618884	0.8304843304843305	1	0.8095238095238094	0.6694386813952029	0.9666666666666667
2	0.735930735930736	0.4565867829747035	0.8036562203228871	2	0.2857142857142857	-0.19999999999999998	0.4333333333333333
3	0.7193362193362193	0.4176838524206805	0.7397910731244064	3	0.38095238095238093	0.17213259316477406	0.5
